# Supplementary material for: Rapid adaptive evolution of avian leukosis virus subgroup J in response to biotechnologically induced host resistance
Source: PLoS Pathog. 2024 Aug 15;20(8):e1012468. doi: 10.1371/journal.ppat.1012468 (PMC11349186; doi:10.1371/journal.ppat.1012468)
Supplement: S1 Table — Independent DF-1 transfections are indicated by letters A to I, individual virus stocks are indicated by numbers. Presence (+) or absence (-) of polybrene is indicated in a column marked with letter P. (XLSX) [file ppat.1012468.s001.xlsx]

## Sheet: Sheet1
DF-1 transfection series	Virus stock	P	Infected resistant cells	Mutations
				S172L	N247S	N247D	N247K	T249A	T249I	T249N	A368T
A	1	+	W38-/- CEF		x				x
A	1	+	W38-/- CEF						x
A	1	+	W38-/- CEF			x
A	1	+	W38-/- CEF	x							x
A	1	+	W38-/- CEF								x
A	1	+	W38-/- CEF								x
A	1	+	W38-/- CEF	x
A	1	+	W38-/- CEF	x
A	1	+	W38-/- CEF			x
A	1	+	W38-/- CEF			x
A	1	+	W38-/- CEF			x
A	1	+	DF-1 Δ4	x
A	1	+	DF-1 Δ4	x
A	1	+	DF-1 Δ4		x
A	1	+	DF-1 Δ4		x
A	1	-	DF-1 Δ4			x
A	1	-	DF-1 Δ4		x
A	2	-	W38-/- CEF	x
A	2	-	W38-/- CEF	x
A	2	-	W38-/- CEF	x
A	2	-	W38-/- CEF	x
A	2	-	W38-/- CEF	x	x
A	2	-	W38-/- CEF	x	x
A	2	-	W38-/- CEF				x
A	2	-	W38-/- CEF	x
A	2	+	W38-/- CEF	x	x
A	2	+	W38-/- CEF	x
A	2	+	W38-/- CEF	x
A	2	+	W38-/- CEF	x
A	2	+	W38-/- CEF	x
A	2	+	W38-/- CEF	x	x
A	2	+	W38-/- CEF	x
A	2	+	W38-/- CEF	x
A	2	+	W38-/- CEF	x
A	2	+	W38-/- CEF		x
A	2	+	W38-/- CEF		x
A	2	+	DF-1
A	2	+	DF-1
B	3	-	W38-/- CEF							x
B	3	+	DF-1 Δ4							x
B	3	+	W38-/- CEF		x
C	4	+	W38-/- CEF		x
C	4	+	W38-/- CEF		x				x
C	4	+	W38-/- CEF
C	4	+	W38-/- CEF						x
C	4	+	W38-/- CEF					x
C	4	+	W38-/- CEF
D	5	+	W38-/- CEF
E	6	+	W38-/- CEF							x
F	7	+	W38-/- CEF				x		x
G	8	+	W38-/- CEF						x
H	9	+	W38-/- CEF					x
I	10	+	W38-/- CEF				x
