# Supplementary material for: Rapid adaptive evolution of avian leukosis virus subgroup J in response to biotechnologically induced host resistance
Source: PLoS Pathog. 2024 Aug 15;20(8):e1012468. doi: 10.1371/journal.ppat.1012468 (PMC11349186; doi:10.1371/journal.ppat.1012468)
Supplement: S2 Table — Significance is statistically analyzed by t-test. Significant differences are marked by asterisks (*P<0.05, **P<0.01, ***P < 0.001). (XLSX) [file ppat.1012468.s002.xlsx]

## Sheet: Sheet1
S2 Table
	S172L	N247S	N247D	N247K	T249A	T249I	T249N	A368T
S172L					**	*	*	**
N247S								*
N247D					**	*	**	**
N247K					*			***
T249A	**		**	*				***
T249I	*		*					***
T249N	*		**					***
A368T	**	*	**	***	***	***	***
