# Supplementary material for: Rapid adaptive evolution of avian leukosis virus subgroup J in response to biotechnologically induced host resistance
Source: PLoS Pathog. 2024 Aug 15;20(8):e1012468. doi: 10.1371/journal.ppat.1012468 (PMC11349186; doi:10.1371/journal.ppat.1012468)
Supplement: S3 Table — Significance is statistically analyzed by t-test. Significant differences are marked by asterisks (*P<0.05, **P<0.01, ***P < 0.001). (XLSX) [file ppat.1012468.s003.xlsx]

## Sheet: Sheet1
S3 Table
	S172L	N247S	N247D	N247K	T249A	T249I	T249N	A368T	WT
S172L		***	***		**	***	**		***
N247S	***		**	***	**	**	**	***	**
N247D	***	**		***	*			***	**
N247K		***	***		**	**	*		***
T249A	**	**	*	**				**	***
T249I	***	**		**				***	***
T249N	**	**		*				**	**
A368T		***	***		**	***	**		***
WT	***	**	**	***	***	***	**	***
