# Supplementary material for: Rapid adaptive evolution of avian leukosis virus subgroup J in response to biotechnologically induced host resistance
Source: PLoS Pathog. 2024 Aug 15;20(8):e1012468. doi: 10.1371/journal.ppat.1012468 (PMC11349186; doi:10.1371/journal.ppat.1012468)
Supplement: S4 Table — The substituted base is capitalized. (XLSX) [file ppat.1012468.s004.xlsx]

## Sheet: Sheet2
Primer name	Primer sequence (5’ to 3’)	modification introduced by in-fusion cloning with the corresponding primer
BsiWI_ F	cccagatgatcaagaacggaacaacac	S172L, N247S, N247D, N247K, T249A, T249I, T249N
StuI_R	accaacatgccaatcgctcgatc	S172L, N247S, N247D, N247K, T249A, T249I, T249N
S172L_F	ggtaagtccaataaacgtagagagtttttTaataagtcgtag	S172L
S172L_R	Aaaaaactctctacgtttattggacttaccatcg	S172L
N247S_F	gaggtgttgtggaacaGtgggactgctaag	N247S
N247S_R	Ctgttccacaacacctctggctg	N247S
N247D_F	gaggtgttgtggaacGatgggactgctaag	N247D
N247D_R	tCgttccacaacacctctggctg	N247D
N247K_F	gaggtgttgtggaacaaAgggactgctaag	N247K
N247K_R	Tttgttccacaacacctctggctg	N247K
T249A_F	gaggtgttgtggaacaatgggGctgctaag	T249A
T249A_R	Ccccattgttccacaacacctc	T249A
T249I_F	gaggtgttgtggaacaatgggaTtgctaag	T249I
T249I_R	Atcccattgttccacaacacctc	T249I
T249N_F	gaggtgttgtggaacaatgggaAtgctaag	T249N
T249N_R	Ttcccattgttccacaacacctc	T249N
A368T_F	gaatAcgatgctggaggatacaagcag	A368T
A368T_R	gcttgtatcctccagcatcgTattcaatattaatg	A368T
Nsi1_F	gcacaacggaatggaattattatgcatatgggt	A368T
Sal1_R	gcttggctgcaggtcgactctagag	A368T
