# Supplementary material for: Rapid adaptive evolution of avian leukosis virus subgroup J in response to biotechnologically induced host resistance
Source: PLoS Pathog. 2024 Aug 15;20(8):e1012468. doi: 10.1371/journal.ppat.1012468 (PMC11349186; doi:10.1371/journal.ppat.1012468)
Supplement: S1 Dataset — (Sheet A) NCBI accession numbers. (Sheet B) Amino acid variability of Env-J sequences obtained from databases and type of selection pressure applied to individual amino acids calculated based on the ratio of non-synonymous to synonymous substitutions (dN/dS). The positions of amino acids substituted in our experiments are highlighted in gray, the start of the TM is indicated by a double line. (XLSX) [file ppat.1012468.s008.xlsx]

## Sheet: sheet A (accesion numbers)
NCBI accesion numbers
AF247566
AF247385
AF247386
AF247387
AF247388
AF247389
AF076887
AF247390
AY897230
Y897231
AY897232
AY897229
AF247391
AY897219
Z46390
AY234051
HM235667
HM235669
AY897227
AY897223
AY897224
AY897225
AY897226
AY897218
AY897228
AY897220
AY897221
AY234052
AF307949
AF307950
AF307951
AF307952
AY897222
HM235670
HQ316166
HM640944
HM640945
HM640946
HM640947
HM640948
JN378882
JN378883
JN378884
JN378885
KM655820
KM655821
HM235664
HM600812
JN624880
HQ634806
HQ634807
HQ634813
HQ634814
HQ634811
JN378888
HQ634804
HQ634805
JN378889
JN378890
HQ634809
HQ634800
HQ634801
JN624878
GU982307
GU982308
GU982309
GU982310
HQ634802
HQ634803
HM235668
EU264064
EU264065
HQ634808
HQ270189
HQ270188
HQ386988
HQ386989
EF107624
KP317564
EF103129
EF103131
KU500032
EF103132
EF103133
KU500033
KU500034
KU500037
KU500040
FJ619190
KM873187
KM873188
KM873189
KM873190
KM873191
HM775329
KJ631315
KJ631316
KJ631317
HQ271447
HQ333257
HQ333258
KJ631322
KJ631320
KJ631321
HM775332
HM775331
KC875863
KC875858
KC875860
KC875861
KC875859
JX570789
JX570794
JX570800
KC841152
KC841153
KC841154
KC841156
KC841157
HQ333267
AF247392
AF125528
AY157601
XM_003640473
KY085948
HQ333269
JQ246093
JQ246094
JQ246096
JQ246097
JQ246098
JQ246099
KT598500
KT598499
KT598498
KT59849
KT598496
KT598495
KT598494
KT598493
KT598492
KT598491
KT598490
KT598489
KT598488
KT598487
KT598486
KT598485
KT598484
KT598483
KY983554
KY983555
KY983556
KY983557
KU848768
KY983558
KY983560
KT598482
KT598481
KT598480
KT598479
KT598478
KT598477
KT598476
KY983561
KY983562
KY983559
KY983563
KY983564
KY983565
KY983566
KY983567
KT598475
KT598474
KT598473
KU848765
KU923583
KU997685
KY983568
KY983569
KX058878
KY983546
KY983547
KY983548
KX034517
KT598471
KT598470
KT598469
KT598468
KU923585
KU848763
KU848762
KU923586
KY983549
KY983551
KY983550
KY983552
KY983553

## Sheet: sheet B (FEL)
Fixed effect likelihood
nucleotide position, amino acid position		Position in ALV HPRS103 envJ (Z46390.1) including signal peptide. Data shown for gp85 and gp35.
dS		Synonymous substitution rate at a site
dN		Non-synonymous substitution rate at a site
dS=dN		The rate estimate under the neutral model
LRT		Likelihood ratio test statistic for dS=dN , versus dN ≠ dS
p-value		Asymptotic p-value for evidence of selection, i.e. dN ≠ dS
Total branch length		The total length of branches contributing to inference at this site, and used to scale dN-dS
Class		Type of selection detected with significance P < 0.1 (Invariable - dN = dS = 0, Neutral – dN/dS ~ 1, Purifying - dN/dS < 1, Diversifying - dN/dS >1)
amino acid		number of occurance of particular amino acid in the alignment
nucleotide position	amino acid position	dS	dN	dS=dN	LRT	p-value	Total branch length	Class	amino acid
193	65	0	0	0	0	1	0	Invariable	G(197)
196	66	1.86	0.5875	0.9372	3.4902	0.0617	4.1437	Purifying	V(191), I(3), G(2), A(1)
199	67	0	0	0	0	1	0	Invariable	H(197)
202	68	0.9264	0	0.5487	7.248	0.0071	2.4257	Purifying	L(197)
205	69	0.3999	1.297	0.8679	2.5191	0.1125	3.837	Neutral	L(173), M(24)
208	70	0.6619	3.4615	2.4056	9.869	0.0017	10.6355	Diversifying	Q(151), R(44), H(2)
211	71	0.752	0	0.2386	6.8259	0.009	1.0549	Purifying	Q(197)
214	72	0.3594	0	0.1342	3.9314	0.0474	0.5933	Purifying	P(197)
217	73	0.9098	0	0.3188	10.4478	0.0012	1.4095	Purifying	G(197)
220	74	0	0.0929	0.0653	0.4392	0.5075	0.2888	Neutral	N(196), S(1)
223	75	0.4521	0.7005	0.6145	0.3022	0.5825	2.7167	Neutral	V(190), M(6), E(1)
226	76	0	0	0	0	1	0	Invariable	W(197)
229	77	0.2143	0	0.0752	2.0928	0.148	0.3323	Neutral	V(197)
232	78	0.2144	0.103	0.1394	0.2631	0.608	0.6162	Neutral	T(196), A(1)
235	79	0	0	0	0	1	0	Invariable	W(197)
238	80	0.7318	0	0.2656	8.0715	0.0045	1.1744	Purifying	A(197)
241	81	0.4085	0.0873	0.1437	1.0854	0.2975	0.6354	Neutral	N(196), S(1)
244	82	0.2745	0.1857	0.2079	0.097	0.7555	0.9192	Neutral	K(184), M(12), R(1)
247	83	2.4576	0	0.7737	25.0316	0	3.4205	Purifying	T(197)
250	84	0.649	0.096	0.2659	3.3007	0.0693	1.1756	Purifying	G(196), R(1)
253	85	0	1.8408	1.133	13.1234	0.0003	5.0092	Diversifying	Q(128), R(69)
256	86	0.1793	0	0.0654	2.0133	0.1559	0.2891	Neutral	T(197)
259	87	1.2489	0	0.2176	10.4171	0.0012	0.9622	Purifying	D(197)
262	88	0	0.1392	0.1035	0.5911	0.442	0.4578	Neutral	F(196), I(1)
265	89	0.3231	0	0.0845	2.6745	0.102	0.3735	Neutral	C(197)
268	90	0	0	0	0	1	0	Invariable	L(197)
271	91	0.8264	0	0.144	6.9549	0.0084	0.6365	Purifying	S(197)
274	92	0.8161	0	0.5081	6.5906	0.0103	2.2465	Purifying	L(197)
277	93	0.2601	0	0.0862	2.2132	0.1368	0.3809	Neutral	Q(197)
280	94	0.1803	0.1805	0.1798	0	1	0.795	Neutral	S(196), L(1)
283	95	1.4468	0	0.4371	14.2675	0.0002	1.9324	Purifying	A(197)
286	96	0.2145	0	0.0696	2.2494	0.1337	0.3075	Neutral	T(197)
289	97	0.3824	0.1771	0.2754	0.4179	0.518	1.2177	Neutral	S(196), L(1)
292	98	1.7661	0	0.6223	18.5911	0	2.7514	Purifying	P(197)
295	99	0	0	0	0	1	0	Invariable	F(197)
298	100	0	0	0	0	1	0	Invariable	R(197)
301	101	0.6614	0.1039	0.2832	3.0841	0.0791	1.252	Purifying	T(195), A(1)
304	102	0.6519	0	0.1695	5.3723	0.0205	0.7495	Purifying	C(197)
307	103	0	0	0	0	1	0	Invariable	L(197)
310	104	0.5508	0.0895	0.1398	0.7574	0.3842	0.618	Neutral	I(194), V(3)
313	105	0.2155	0	0.0662	2.3629	0.1243	0.2926	Neutral	G(197)
316	106	2.6719	0.286	0.8474	9.805	0.0017	3.7467	Purifying	I(193), L(3), V(1)
319	107	1.7171	0	0.6155	18.2502	0	2.7211	Purifying	P(197)
322	108	0	0.9077	0.6128	4.9132	0.0267	2.7094	Diversifying	Q(190), R(4), S(2), N(1)
325	109	0.8157	0	0.1872	5.8672	0.0154	0.8276	Purifying	Y(197)
328	110	0.4778	0.375	0.4001	0.0485	0.8257	1.7688	Neutral	P(191), Q(3), S(3)
331	111	0.6155	0.4647	0.5539	0.1035	0.7476	2.4491	Neutral	L(192), H(4), R(1)
334	112	0.3489	1.1803	1.0113	1.9325	0.1645	4.471	Neutral	N(143), S(42), D(6), E(3), K(2), H(1)
337	113	0.4938	1.6986	1.3024	3.6227	0.057	5.7582	Diversifying	T(139), A(49), E(3), I(3), S(2), V(1)
340	114	4.4692	0	1.041	28.4765	0	4.6024	Purifying	F(197)
343	115	0.5164	1.9782	1.5771	4.489	0.0341	6.9726	Diversifying	E(110), K(81), R(3), G(2), Q(1)
346	116	2.4432	0.1954	0.8847	16.2126	0.0001	3.9115	Purifying	G(195), R(2)
349	117	7.7495	0.1215	1.653	42.3674	0	7.3082	Purifying	Y(196), H(1)
352	118	0.404	0.3655	0.3798	0.0104	0.9187	1.679	Neutral	V(187), G(7), T(3)
355	119	1.2347	0.3113	0.5439	3.1757	0.0747	2.4045	Purifying	T(193), V(3), I(1)
358	120	0.8187	1.2716	1.1826	0.3728	0.5415	5.2283	Neutral	N(180), S(9), D(8)
361	121	0.6103	0.7138	0.6844	0.0393	0.8428	3.0259	Neutral	V(189), H(3), I(3), A(2)
364	122	1.5475	1.2765	1.3467	0.1243	0.7244	5.954	Neutral	T(183), A(12), I(2)
367	123	3.1756	0.4286	1.1152	12.5258	0.0004	4.9307	Purifying	A(193), G(2), K(1), T(1)
370	124	1.3308	0.2334	0.5129	4.3619	0.0368	2.2676	Purifying	C(195), R(1), W(1)
373	125	0	6.1289	4.5826	13.7613	0.0002	20.2606	Diversifying	D(60), Q(25), A(6), N(6), I(5), G(4), V(4), K(3), R(3), E(2)
376	126	2.5185	0.4174	0.8161	9.0275	0.0027	3.6083	Purifying	N(192), Y(2), A(1), K(1), S(1)
379	127	5.614	3.9631	4.3004	1.1014	0.294	19.0127	Neutral	D(83), N(71), K(17), I(7), R(7), S(6), G(4), T(1), Y(1)
382	128	0.2144	1.5137	1.0784	6.2056	0.0127	4.7678	Diversifying	T(140), A(57)
385	129	3.4698	1.4801	1.8227	3.1543	0.0757	8.0586	Purifying	D(133), E(62), G(1), Y(1)
388	130	0.78	0.4589	0.6325	0.3814	0.5369	2.7965	Neutral	L(193), M(3), I(1)
391	131	0.7318	0	0.2217	7.2806	0.007	0.9803	Purifying	A(197)
394	132	0.3658	1.928	1.5826	4.505	0.0338	6.9971	Diversifying	N(94), S(94), T(7), K(2)
397	133	0.2434	0.1172	0.1586	0.2604	0.6098	0.701	Neutral	Q(196), R(1)
400	134	0.7382	0.2073	0.3972	2.3126	0.1283	1.756	Neutral	T(195), A(2)
403	135	0.4049	0.1117	0.2003	1.1244	0.289	0.8856	Neutral	A(196), T(1)
406	136	0.6543	0	0.1698	5.3877	0.0203	0.7508	Purifying	C(197)
409	137	0.3442	0.2268	0.2937	0.1186	0.7305	1.2986	Neutral	L(196), S(1)
412	138	0.6722	0	0.0702	4.5169	0.0336	0.3102	Purifying	I(197)
415	139	0.2432	3.6522	2.5251	15.6144	0.0001	11.1639	Diversifying	Q(108), K(83), R(5), E(1)
418	140	0.6071	2.1704	1.7411	4.0327	0.0446	7.6978	Diversifying	A(130), T(64), S(3)
421	141	0.4639	0.1943	0.3624	0.7019	0.4021	1.6024	Neutral	L(196), V(1)
424	142	1.2489	0	0.2152	10.488	0.0012	0.9512	Purifying	N(197)
427	143	1.928	0.2454	0.8235	9.2324	0.0024	3.641	Purifying	T(193), R(3), M(1)
430	144	0.4314	0.1031	0.2093	1.4708	0.2252	0.9252	Neutral	T(196), A(1)
433	145	0	0	0	0	1	0	Invariable	L(197)
436	146	0.3025	0.1074	0.1584	0.5126	0.474	0.7003	Neutral	P(196), L(1)
439	147	0	0	0	0	1	0	Invariable	W(197)
442	148	0	0	0	0	1	0	Invariable	D(197)
445	149	0.2145	0	0.0715	2.1971	0.1383	0.316	Neutral	P(197)
448	150	0.4922	0	0.1583	4.5179	0.0335	0.6998	Purifying	Q(197)
451	151	0.2477	0	0.0635	2.7194	0.0991	0.2806	Purifying	E(197)
454	152	3.759	0	1.9597	23.7124	0	8.6642	Purifying	L(197)
457	153	0	0	0	0	1	0	Invariable	D(197)
460	154	0.3296	0.222	0.2496	0.0983	0.7539	1.1034	Neutral	I(195), T(1), V(1)
463	155	0.6762	0.2054	0.4623	1.3932	0.2379	2.044	Neutral	L(196), S(1)
466	156	1.9108	0	0.5463	19.8234	0	2.4152	Purifying	G(197)
469	157	0.4403	0	0.1689	3.8269	0.0504	0.7469	Purifying	S(197)
472	158	0	0.129	0.0862	0.8069	0.369	0.381	Neutral	Q(196), R(1)
475	159	0	0.0754	0.0751	0.0002	0.9883	0.3322	Neutral	M(196), I(1)
478	160	0.242	0.3252	0.2999	0.0675	0.7949	1.3259	Neutral	I(193), T(2), V(2)
481	161	0	0.7727	0.5636	5.0282	0.0249	2.4918	Diversifying	K(184), E(8), Q(4), R(1)
484	162	0	0.0929	0.0653	0.4395	0.5074	0.2888	Neutral	N(196), S(1)
487	163	0.1785	0.0982	0.1269	0.1772	0.6738	0.5611	Neutral	G(196), R(1)
490	164	0.9306	0	0.3313	10.2719	0.0014	1.4648	Purifying	T(197)
493	165	0.4984	4.0052	2.7538	13.9329	0.0002	12.1752	Diversifying	T(134), N(24), K(14), S(9), H(7), A(6), E(1), I(1), R(1)
496	166	0.302	0	0.0739	2.8132	0.0935	0.3266	Purifying	R(197)
499	167	0.9035	0.1028	0.3537	4.9979	0.0254	1.5637	Purifying	T(196), A(1)
502	168	1.2344	0.1176	0.3667	4.9804	0.0256	1.6212	Purifying	C(196), R(1)
505	169	0.6077	0	0.1678	5.1351	0.0234	0.7418	Purifying	V(197)
508	170	0	0.466	0.2818	3.1505	0.0759	1.2459	Diversifying	T(192), A(5)
511	171	0	0.1387	0.1036	0.5917	0.4418	0.458	Neutral	F(196), L(1)
514	172	0	0	0	0	1	0	Invariable	G(197)
517	173	0.222	0.6663	0.4767	1.1593	0.2816	2.1078	Neutral	S(191), T(3), A(2), P(1)
520	174	0.6812	0.3495	0.4598	0.6267	0.4286	2.033	Neutral	V(194), M(2), A(1)
523	175	1.3098	0	0.34	10.7789	0.001	1.5031	Purifying	C(197)
526	176	0.4121	0	0.0938	2.9526	0.0857	0.4147	Purifying	Y(197)
529	177	1.2581	2.6913	2.298	2.2393	0.1345	10.1597	Neutral	K(133), E(10), T(8), N(3), R(3), D(1), G(1)
532	178	0.8939	3.7516	3.0046	7.8236	0.0052	13.284	Diversifying	E(156), K(23), G(7), N(5), D(2), I(1), Q(1), T(1), V(1)
535	179	0.5748	2.4909	2.0867	3.0373	0.0814	9.2256	Diversifying	N(119), S(5), H(3), K(2), V(2), D(1), E(1), G(1)
538	180	9.9508	0.8867	2.2301	36.565	0	9.8598	Purifying	N(189), D(2), G(2), K(2), S(2)
541	181	4.206	8.7104	7.3286	6.3523	0.0117	32.4011	Diversifying	R(68), N(45), G(42), H(18), S(18), K(2), L(1), Q(1), T(1), Y(1)
544	182	6.4233	2.1022	2.8491	8.7179	0.0032	12.5964	Purifying	S(168), R(10), G(5), H(5), T(4), N(3), I(1), L(1)
547	183	1.4338	3.2621	2.6501	3.1671	0.0751	11.7165	Diversifying	R(138), T(46), S(7), K(4), A(1)
550	184	0.8721	2.5208	1.9099	4.5425	0.0331	8.444	Diversifying	V(174), T(18), I(3), A(1), F(1)
553	185	4.9192	0.2363	1.2142	23.6361	0	5.3681	Purifying	C(195), R(2)
556	186	0.3234	0.3405	0.3368	0.0029	0.957	1.4892	Neutral	H(193), R(3), L(1)
559	187	0	1.2862	1.0158	6.0408	0.014	4.4909	Diversifying	N(133), I(63), V(1)
562	188	0	0	0	0	1	0	Invariable	F(197)
565	189	0.4057	0.0882	0.145	1.0656	0.3019	0.6409	Neutral	D(196), G(1)
568	190	0.8969	0	0.2677	9.6167	0.0019	1.1837	Purifying	G(197)
571	191	0.4074	0	0.0717	3.4698	0.0625	0.3169	Purifying	N(197)
574	192	1.6607	0.7121	0.9537	1.476	0.2244	4.2163	Neutral	F(187), V(7), S(2), Y(1)
577	193	0.8269	0.2643	0.3634	1.373	0.2413	1.6068	Neutral	N(192), D(4)
580	194	0.2211	0	0.0666	2.3937	0.1218	0.2945	Neutral	G(196)
583	195	0.3019	0.3109	0.3094	0.0006	0.9811	1.368	Neutral	T(194), A(2), S(1)
586	196	0.9316	0	0.2193	8.6645	0.0032	0.9697	Purifying	G(197)
589	197	0.4439	0	0.1335	4.7963	0.0285	0.5902	Purifying	G(197)
592	198	7.2172	0.1046	2.1047	58.1808	0	9.3054	Purifying	A(196), V(1)
595	199	0.4944	0	0.1269	5.4246	0.0199	0.5609	Purifying	E(197)
598	200	0.1795	0.4242	0.334	0.6847	0.408	1.4765	Neutral	A(195), R(2)
601	201	0.6912	0.1895	0.3184	1.6542	0.1984	1.4079	Neutral	E(195), A(1), G(1)
604	202	0.3469	0	0.1962	2.2688	0.132	0.8676	Neutral	L(197)
607	203	0.6094	0.0979	0.2229	2.3753	0.1233	0.9853	Neutral	R(196), C(1)
610	204	0.9921	0.0828	0.2656	5.5484	0.0185	1.1742	Purifying	D(196), N(1)
613	205	0	0.1276	0.0911	0.6662	0.4144	0.4028	Neutral	F(195), L(1)
616	206	0	0.2347	0.2097	0.6701	0.413	0.9272	Neutral	I(194), L(1), T(1), V(1)
619	207	0.2101	3.7978	2.5942	21.3934	0	11.4694	Diversifying	A(85), E(82), T(25), G(3), K(2)
622	208	0.4941	0.0873	0.1931	2.1472	0.1428	0.8535	Neutral	K(196), E(1)
625	209	0	0.466	0.4606	0.0561	0.8128	2.0362	Neutral	W(192), G(4), R(1)
628	210	0	0.3511	0.258	1.6375	0.2007	1.1409	Neutral	K(195), E(1), G(1)
631	211	2.3454	1.7473	1.8635	0.36	0.5485	8.2387	Neutral	S(141), G(48), N(7), K(1)
634	212	0	1.974	1.5566	9.2602	0.0023	6.8821	Diversifying	D(136), A(48), N(11), G(1), V(1)
637	213	0	0.3334	0.2647	1.8479	0.174	1.1703	Neutral	D(194), N(2), S(1)
640	214	0.6769	4.0206	3.1095	9.92	0.0016	13.7475	Diversifying	L(62), H(59), S(51), P(13), R(11)
643	215	0.6048	0.2407	0.3443	0.8189	0.3655	1.5223	Neutral	L(195), P(1), R(1)
646	216	0	0.2354	0.2099	0.6803	0.4095	0.9278	Neutral	I(194), V(3)
649	217	7.8187	0.1887	2.1372	60.39	0	9.4489	Purifying	R(194), G(2), K(1)
652	218	0.2146	0.3233	0.2871	0.1363	0.712	1.2695	Neutral	P(194), S(2), A(1)
655	219	0.4056	0.1219	0.1875	0.6853	0.4078	0.829	Neutral	Y(196), H(1)
658	220	0	1.6788	1.0836	12.0565	0.0005	4.7907	Diversifying	V(144), I(51), A(2)
661	221	0.6576	0.5015	0.5328	0.1032	0.748	2.3557	Neutral	N(191), D(3), H(1), K(1), S(1)
664	222	0.4852	0.7191	0.6418	0.2439	0.6214	2.8374	Neutral	Q(186), R(10), K(1)
667	223	0.1791	0.18	0.1796	0	0.9964	0.794	Neutral	S(195), T(2)
670	224	0	0	0	0	1	0	Invariable	W(197)
673	225	0.2179	0.2086	0.2112	0.0025	0.96	0.9336	Neutral	T(195), A(1), M(1)
676	226	0	0.3791	0.3786	0.0157	0.9001	1.6739	Neutral	M(192), I(3), T(2)
679	227	0.3646	0	0.1415	3.7717	0.0521	0.6258	Purifying	V(197)
682	228	0.4064	0.1755	0.2165	0.4181	0.5179	0.9571	Neutral	S(195), G(1), N(1)
685	229	0.5435	0	0.2018	5.9228	0.0149	0.8923	Purifying	P(197)
688	230	0	0.4739	0.4221	1.3295	0.2489	1.866	Neutral	I(188), M(7), L(1), V(1)
691	231	0.649	0	0.1309	6.3962	0.0114	0.5789	Purifying	N(197)
694	232	0.2006	3.7053	2.4557	21.5998	0	10.8569	Diversifying	T(120), V(52), I(25)
697	233	0.2645	0.657	0.554	0.8872	0.3462	2.4491	Neutral	E(188), G(4), D(2), Q(2), K(1)
700	234	0.4055	0.0872	0.1439	1.0795	0.2988	0.6362	Neutral	S(196), G(1)
703	235	0.8217	0	0.2074	5.4893	0.0191	0.9169	Purifying	F(197)
706	236	1.5012	0	0.7315	11.3447	0.0008	3.2339	Purifying	S(197)
709	237	0	0.2347	0.2096	0.6827	0.4087	0.9266	Neutral	I(194), V(2), L(1)
712	238	1.7105	0.4422	0.6589	3.5683	0.0589	2.9132	Purifying	S(192), R(2), G(1), N(1), T(1)
715	239	0	0.6502	0.5295	2.869	0.0903	2.341	Diversifying	S(149), R(41), C(2), G(2)
718	240	0	0.5713	0.3919	2.7043	0.1001	1.7329	Neutral	R(190), G(4), K(3)
721	241	1.6716	0	0.3765	11.837	0.0006	1.6646	Purifying	Y(197)
724	242	0.4075	0.1185	0.1835	0.7154	0.3977	0.8114	Neutral	C(196), Y(1)
727	243	0	0	0	0	1	0	Invariable	G(197)
730	244	0.6519	0	0.1821	5.0816	0.0242	0.8051	Purifying	F(197)
733	245	0	0.1032	0.0695	0.7876	0.3748	0.3075	Neutral	T(196), A(1)
736	246	7.0381	0.6869	1.8379	31.2751	0	8.1255	Purifying	S(185), N(6), G(5), I(1)
739	247	8.6593	0.2509	1.5566	51.8591	0	6.8819	Purifying	N(191), S(5), K(1)
742	248	1.0673	0.368	0.5498	2.1394	0.1436	2.4306	Neutral	E(192), K(4), D(1)
745	249	0.3028	0.417	0.3876	0.0878	0.767	1.7134	Neutral	T(193), P(3), A(1)
748	250	0	0	0	0	1	0	Invariable	R(197)
751	251	10.2827	0.2443	2.1668	50.2141	0	9.5797	Purifying	Y(194), H(3)
754	252	0	1.825	1.3781	7.7347	0.0054	6.0927	Diversifying	Y(179), F(14), I(2), L(2)
757	253	0.5186	8.6672	5.5529	34.463	0	24.5502	Diversifying	R(109), K(34), G(32), T(7), Q(4), S(4), E(2), N(2), I(1), P(1), V(1)
760	254	0.3483	1.2405	0.9658	2.6269	0.1051	4.2702	Neutral	G(185), R(8), W(3), T(1)
763	255	0.6486	1.2046	1.0877	0.7661	0.3814	4.809	Neutral	N(142), D(51), S(1), T(1), Y(1)
766	256	0.9732	9.178	6.6537	21.6767	0	29.4171	Diversifying	L(121), F(46), S(9), H(5), V(5), Y(4), R(3), I(2), Q(2)
769	257	1.2556	0	0.3821	9.4584	0.0021	1.6893	Purifying	S(196)
772	258	3.0354	3.0643	3.057	0.0003	0.9856	13.5157	Neutral	N(120), D(72), S(4), E(1)
775	259	24.2841	0.7049	0.7071	0.0937	0.7595	3.1264	Neutral	W(195), G(1), Y(1)
778	260	0.4095	0.2379	0.2757	0.1827	0.6691	1.2188	Neutral	C(195), R(2)
781	261	0.3418	5.8283	4.4388	20.8347	0	19.6246	Diversifying	G(100), S(52), N(34), D(9), A(1), R(1)
784	262	0.725	1.294	1.0059	0.8742	0.3498	4.4471	Neutral	S(188), L(7), P(2)
787	263	0.5068	0.0871	0.1944	2.2099	0.1371	0.8596	Neutral	K(196), E(1)
790	264	0.6706	3.4156	2.5139	10.5643	0.0012	11.1145	Diversifying	G(107), R(86), E(2), K(2)
793	265	0.7336	0	0.2555	8.3972	0.0038	1.1298	Purifying	G(197)
796	266	1.1269	5.9849	4.6498	15.4395	0.0001	20.5575	Diversifying	E(101), K(66), N(17), Q(4), V(4), G(2), A(1), I(1), T(1)
799	267	0	0	0	0	1	0	Invariable	W(197)
802	268	0.5425	0	0.2701	4.1628	0.0413	1.1941	Purifying	S(197)
805	269	2.854	0.4233	1.1696	12.8643	0.0003	5.171	Purifying	A(193), V(2), P(1), T(1)
808	270	5.3855	1.0316	2.3605	20.0732	0	10.4362	Purifying	G(185), A(11), E(1)
811	271	0.3257	0.2441	0.2663	0.052	0.8197	1.1776	Neutral	Y(195), C(1), F(1)
814	272	12.156	3.402	4.6481	15.6435	0.0001	20.55	Purifying	S(160), R(25), N(5), K(3), W(2), G(1), H(1)
817	273	11.3041	0	1.6084	81.872	0	7.1109	Purifying	N(197)
820	274	0	0.1913	0.1334	1.4457	0.2292	0.5896	Neutral	G(177), R(19), E(1)
823	275	1.3208	0.1031	0.5331	9.3092	0.0023	2.3571	Purifying	T(196), A(1)
826	276	0	5.1668	3.6627	32.8799	0	16.1934	Diversifying	E(73), K(65), Q(35), G(9), A(5), N(5), D(2), R(2), T(1)
829	277	4.0888	0.1177	0.9366	21.884	0	4.1409	Purifying	C(196), R(1)
832	278	0.2338	0.9066	0.6416	2.0963	0.1477	2.8367	Neutral	S(172), N(6)
835	279	4.95	3.4054	3.7281	1.1222	0.2894	16.4826	Neutral	S(137), D(25), N(13), G(10), E(3)
838	280	0.319	2.7993	2.2204	9.207	0.0024	9.8169	Diversifying	N(150), G(32), S(4), D(2), H(1)
841	281	0	0.7717	0.5229	1.7313	0.1882	2.3117	Neutral	T(183), D(2), I(2), A(1), G(1)
844	282	5.9542	3.1363	3.954	4.1671	0.0412	17.4815	Purifying	T(151), A(29), M(5), S(4), P(3), N(2), D(1), K(1), V(1)
847	283	0	2.5879	1.9371	13.9116	0.0002	8.5641	Diversifying	G(144), D(47), N(3), V(2), S(1)
850	284	14.0292	0	2.5403	85.9281	0	11.231	Purifying	C(197)
853	285	0.6098	0.7886	0.7453	0.1082	0.7422	3.2951	Neutral	G(180), A(13), D(3)
856	286	0	0.3882	0.2939	2.2251	0.1358	1.2995	Neutral	G(194), D(1), I(1), S(1)
859	287	0	0.1751	0.1441	0.7845	0.3758	0.6371	Neutral	N(195), I(1), Y(1)
862	288	1.7436	0.2316	0.6085	6.5955	0.0102	2.6902	Purifying	C(194), G(1), R(1)
865	289	4.7334	0.2076	1.6752	36.0317	0	7.4063	Purifying	T(194), A(1), I(1)
868	290	0.4448	0.7563	0.6544	0.4817	0.4877	2.8934	Neutral	A(157), T(38), V(1)
871	291	0.2485	0.2588	0.256	0.0012	0.9724	1.1318	Neutral	E(193), K(3)
874	292	0	0	0	0	1	0	Invariable	W(196)
877	293	3.1326	0	0.5098	25.0886	0	2.254	Purifying	N(196)
880	294	0	0.6128	0.4706	2.631	0.1048	2.0806	Neutral	Y(189), N(7)
883	295	0.8217	0	0.1878	5.8826	0.0153	0.8303	Purifying	Y(196)
886	296	0.3624	0	0.1326	4.0119	0.0452	0.5862	Purifying	A(196)
889	297	5.1039	0	1.0599	33.7121	0	4.686	Purifying	Y(196)
892	298	0.2211	0	0.0667	2.4007	0.1213	0.2951	Neutral	G(197)
895	299	0	0.2801	0.208	1.188	0.2757	0.9196	Neutral	F(195), S(1), Y(1)
898	300	0	0.1032	0.0695	0.7873	0.3749	0.3073	Neutral	T(196), A(1)
901	301	3.1918	0	0.8425	23.6916	0	3.7249	Purifying	F(197)
904	302	0	1.6112	1.1071	11.8436	0.0006	4.8947	Diversifying	G(176), E(8), R(5), A(4), K(4)
907	303	1.501	6.9505	5.5417	13.3602	0.0003	24.5007	Diversifying	K(103), N(49), E(15), G(11), Q(4), R(4), T(4), P(3), S(2), A(1), L(1)
910	304	0.7843	3.5092	2.5888	8.2789	0.004	11.4453	Diversifying	Q(151), K(40), E(2), P(2), L(1), T(1)
913	305	0.3572	2.044	1.3932	8.3273	0.0039	6.1595	Diversifying	P(172), S(11), T(10), L(3), Q(1)
916	306	1.0805	0	0.2724	10.9343	0.0009	1.2045	Purifying	E(197)
919	307	5.0819	2.3294	3.1638	3.4056	0.065	13.9878	Purifying	V(174), I(21), E(1), R(1)
922	308	0.701	0	0.3941	4.5614	0.0327	1.7425	Purifying	L(197)
925	309	0	0	0	0	1	0	Invariable	W(197)
928	310	9.9789	0	1.5698	79.8203	0	6.9402	Purifying	N(197)
931	311	0	0	0	0	1	0	Invariable	N(197)
934	312	0.2208	0.6796	0.5392	1.4285	0.232	2.3837	Neutral	G(184), E(8), R(5)
937	313	0.6083	0.2063	0.3083	1.1045	0.2933	1.363	Neutral	T(194), A(2), I(1)
940	314	0.3046	0.1058	0.1557	0.5449	0.4604	0.6882	Neutral	A(196), T(1)
943	315	0.2615	0	0.0687	2.6672	0.1024	0.3038	Neutral	K(197)
946	316	0.1793	0	0.0659	1.995	0.1578	0.2913	Neutral	A(197)
949	317	0	0.1192	0.0766	0.8878	0.3461	0.3387	Neutral	L(196), P(1)
952	318	8.3794	0	2.2795	73.6553	0	10.0778	Purifying	P(197)
955	319	0	0	0	0	1	0	Invariable	P(197)
958	320	0	0	0	0	1	0	Invariable	G(197)
961	321	1.3653	0	0.3324	11.2467	0.0008	1.4698	Purifying	I(197)
964	322	0.3228	0.1264	0.1819	0.4201	0.5169	0.8041	Neutral	F(196), I(1)
967	323	0.5226	0.2261	0.394	0.5851	0.4443	1.7419	Neutral	L(196), S(1)
970	324	3.404	0.1107	0.918	21.6051	0	4.0586	Purifying	I(196), V(1)
973	325	0	0.1145	0.0914	0.5124	0.4741	0.4042	Neutral	C(196), R(1)
976	326	0.445	0	0.1334	4.7937	0.0286	0.5899	Purifying	G(197)
979	327	0.6486	0	0.1319	6.3543	0.0117	0.5833	Purifying	D(197)
982	328	0.2211	0	0.066	2.415	0.1202	0.2919	Neutral	R(197)
985	329	0	0	0	0	1	0	Invariable	A(197)
988	330	0	0.2337	0.2327	0.0089	0.9249	1.029	Neutral	W(196), R(1)
991	331	0	0.1145	0.079	0.7871	0.375	0.3492	Neutral	Q(196), R(1)
994	332	6.924	0	1.6836	63.7218	0	7.4436	Purifying	G(197)
997	333	0	0.1078	0.0745	0.7375	0.3905	0.3293	Neutral	I(196), V(1)
1000	334	0.2274	0.1076	0.1458	0.272	0.602	0.6444	Neutral	P(196), L(1)
1003	335	0	2.5937	1.9597	13.647	0.0002	8.6641	Diversifying	R(125), S(54), H(18)
1006	336	3.0609	0	0.5066	24.8705	0	2.2399	Purifying	N(197)
1009	337	0.2135	0.1051	0.1408	0.2504	0.6168	0.6226	Neutral	A(193), V(4)
1012	338	0.3481	0.4545	0.3938	0.0707	0.7903	1.7412	Neutral	L(195), E(1), V(1)
1015	339	0.1785	0	0.0633	2.0742	0.1498	0.28	Neutral	G(197)
1018	340	0.2209	0	0.0666	2.3919	0.122	0.2945	Neutral	G(197)
1021	341	0	0	0	0	1	0	Invariable	P(197)
1024	342	0.8264	0	0.1835	5.9865	0.0144	0.8113	Purifying	C(197)
1027	343	0	0	0	0	1	0	Invariable	Y(197)
1030	344	0.4612	0.1941	0.362	0.7008	0.4025	1.6004	Neutral	L(196), P(1)
1033	345	0	0.0983	0.0634	0.8785	0.3486	0.2801	Neutral	G(196), R(1)
1036	346	0.2381	0.9408	0.7175	2.2444	0.1341	3.1722	Neutral	Q(187), K(6), R(3), E(1)
1039	347	0.7072	0.227	0.4967	1.2453	0.2644	2.1959	Neutral	L(196), S(1)
1042	348	3.1982	0.2063	0.9383	18.1943	0	4.1484	Purifying	T(195), A(1), N(1)
1045	349	0.0815	0.0101	0	-0.2692	1	0	Neutral	M(196)
1048	350	0	0.1192	0.0766	0.8876	0.3461	0.3387	Neutral	L(196), P(1)
1051	351	0	0.1379	0.0946	0.7526	0.3856	0.4181	Neutral	S(196), F(1)
1054	352	0	0	0	0	1	0	Invariable	P(197)
1057	353	0	0	0	0	1	0	Invariable	N(197)
1060	354	1.2507	0.4227	0.6303	1.6611	0.1975	2.7868	Neutral	F(193), L(2), V(1)
1063	355	0	0	0	0	1	0	Invariable	T(197)
1066	356	0	0	0	0	1	0	Invariable	T(197)
1069	357	0	0	0	0	1	0	Invariable	W(197)
1072	358	0	0.7764	0.7656	0.2738	0.6008	3.3848	Neutral	M(140), I(56)
1075	359	2.6149	0.3121	1.0095	13.5335	0.0002	4.4633	Purifying	T(193), A(3)
1078	360	2.1766	0.368	0.7663	5.967	0.0146	3.3878	Purifying	Y(194), H(3)
1081	361	0.2202	0	0.0666	2.3911	0.122	0.2945	Neutral	G(197)
1084	362	0.4424	0	0.1442	4.4692	0.0345	0.6376	Purifying	P(197)
1087	363	0.3271	0.1648	0.1974	0.2872	0.592	0.8727	Neutral	N(195), D(1), K(1)
1090	364	1.6852	0	0.4162	13.8787	0.0002	1.8399	Purifying	I(197)
1093	365	0.2201	0.1039	0.1407	0.2811	0.596	0.622	Neutral	T(195), A(1)
1096	366	0.3008	0.1919	0.2183	0.1319	0.7165	0.965	Neutral	G(193), D(3), S(1)
1099	367	0	0	0	0	1	0	Invariable	H(197)
1102	368	1.0099	2.7059	2.1975	4.1182	0.0424	9.7156	Diversifying	R(140), H(54), Q(2)
1105	369	0.6233	0	0.149	5.7244	0.0167	0.6588	Purifying	R(197)
1108	370	0	0.9262	0.732	5.1128	0.0237	3.2362	Diversifying	S(186), N(10), G(1)
1111	371	0.9015	0.2838	0.4666	2.2618	0.1326	2.063	Neutral	R(194), K(3)
1114	372	0.2158	0.0975	0.1348	0.3044	0.5811	0.5958	Neutral	R(196), H(1)
1117	373	0.4047	0	0.1711	1.7145	0.1904	0.7564	Neutral	S(99)
1120	374	0	8.6859	4.9482	32.9562	0	21.8769	Diversifying	V(57), L(25), A(8), P(6), T(3)
1123	375	1.3499	1.7296	1.6617	0.0651	0.7986	7.3466	Neutral	S(91), N(2), T(2), D(1), K(1), Q(1), R(1)
1126	376	1.6382	3.822	3.4387	1.546	0.2137	15.2029	Neutral	H(60), R(28), Q(9), L(2)
1129	377	0.389	0	0.1384	2.0595	0.1513	0.6119	Neutral	L(99)
1132	378	2.0661	2.5157	2.3252	0.1151	0.7344	10.2801	Neutral	S(89), P(8), L(1), T(1)
1135	379	0	3.0393	2.0962	8.9445	0.0028	9.2677	Diversifying	P(53), S(45), A(1)
1138	380	0	1.0735	0.8491	1.8555	0.1731	3.7539	Neutral	D(92), N(6), G(1)
1141	381	1.2222	0	0.3063	5.3725	0.0205	1.3543	Purifying	C(99)
1144	382	2.185	2.6217	2.533	0.08	0.7772	11.199	Neutral	S(68), G(21), N(9), Y(1)
1147	383	10.4902	0	1.768	47.7441	0	7.8166	Purifying	D(99)
1150	384	1.0391	0.331	0.5026	1.226	0.2682	2.2222	Neutral	E(97), D(2)
1153	385	1.0765	5.6803	3.3595	10.3571	0.0013	14.8529	Diversifying	V(60), L(30), I(9)
1156	386	0	0.7024	0.4726	2.3731	0.1234	2.0894	Neutral	Q(96), E(1), H(1), L(1)
1159	387	0.4179	0	0.2605	1.8894	0.1693	1.1517	Neutral	L(99)
1162	388	0	0	0	0	1	0	Invariable	W(99)
1165	389	0	0.1585	0.1299	0.3934	0.5305	0.5744	Neutral	S(98), G(1)
1168	390	0.418	1.6336	1.2316	2.3203	0.1277	5.4452	Neutral	A(65), V(33), P(1)
1171	391	0	0	0	0	1	0	Invariable	T(99)
1174	392	0.7851	0	0.2547	4.4929	0.034	1.1261	Purifying	A(99)
1177	393	0.635	0.2008	0.3697	0.9388	0.3326	1.6346	Neutral	R(98), Q(1)
1180	394	1.2094	0.1414	0.2533	1.9488	0.1627	1.12	Neutral	I(98), L(1)
1183	395	0.7547	0	0.1879	2.7706	0.096	0.8309	Purifying	F(99)
1186	396	2.1736	0	0.5595	10.757	0.001	2.4737	Purifying	A(99)
1189	397	0	0	0	0	1	0	Invariable	S(99)
1192	398	0	0.4588	0.3288	1.3358	0.2478	1.4535	Neutral	F(97), I(1), S(1)
1195	399	0	0.2513	0.1869	0.5926	0.4414	0.8262	Neutral	F(98), L(1)
1198	400	0.5461	0	0.1401	2.7206	0.0991	0.6196	Purifying	A(99)
1201	401	0.5658	0	0.1441	2.7337	0.0982	0.6372	Purifying	P(99)
1204	402	0	0	0	0	1	0	Invariable	G(99)
1207	403	1.814	0.8376	1.197	1.2905	0.256	5.292	Neutral	V(84), I(15)
1210	404	5.8943	0.3815	2.0212	20.5334	0	8.9359	Purifying	A(98), S(1)
1213	405	1.0036	0	0.3613	6.0936	0.0136	1.5972	Purifying	A(99)
1216	406	0.3239	0.1892	0.2388	0.1428	0.7055	1.0559	Neutral	A(98), V(1)
1219	407	2.5194	0	0.7878	11.3593	0.0008	3.483	Purifying	Q(99)
1222	408	0	0.3835	0.2561	1.6089	0.2046	1.1321	Neutral	A(96), P(2)
1225	409	1.2242	0	0.6641	4.8224	0.0281	2.936	Purifying	L(98)
1228	410	0	2.0519	1.4553	7.4861	0.0062	6.4339	Diversifying	K(68), R(30)
1231	411	0	0	0	0	1	0	Invariable	E(99)
1234	412	4.6654	0.1999	1.2495	14.9164	0.0001	5.5243	Purifying	I(98), V(1)
1237	413	3.9897	0	0.9408	22.4593	0	4.1596	Purifying	E(99)
1240	414	4.5192	0	1.42	24.9773	0	6.2779	Purifying	R(99)
1243	415	0.3146	0	0.1772	1.136	0.2865	0.7835	Neutral	L(99)
1246	416	0	0	0	0	1	0	Invariable	A(99)
1249	417	0	0	0	0	1	0	Invariable	C(99)
1252	418	0	0	0	0	1	0	Invariable	W(99)
1255	419	0	0.2998	0.1706	1.1203	0.2899	0.7544	Neutral	S(98), W(1)
1258	420	4.0092	0.2092	1.229	12.7369	0.0004	5.4334	Purifying	V(95), A(4)
1261	421	0.9721	0	0.2494	5.3969	0.0202	1.1028	Purifying	K(98)
1264	422	1.4186	0.2124	0.5831	3.2279	0.0724	2.5781	Purifying	Q(98), H(1)
1267	423	4.6572	0	1.344	24.37	0	5.942	Purifying	A(99)
1270	424	0	0	0	0	1	0	Invariable	N(99)
1273	425	0.2998	0.3687	0.3305	0.0202	0.887	1.4612	Neutral	L(98), S(1)
1276	426	0.3255	0	0.1181	2.0173	0.1555	0.5221	Neutral	T(99)
1279	427	0.3253	0.3269	0.3262	0	0.9955	1.4421	Neutral	S(98), A(1)
1282	428	2.4576	0	1.3216	9.6603	0.0019	5.8432	Purifying	L(99)
1285	429	0	1.2672	1.0396	3.1059	0.078	4.596	Diversifying	I(69), V(27), A(2), L(1)
1288	430	0	0	0	0	1	0	Invariable	L(99)
1291	431	0	0	0	0	1	0	Invariable	N(99)
1294	432	0.3979	0.1884	0.2563	0.2722	0.6019	1.1333	Neutral	A(98), T(1)
1297	433	0	0.4187	0.4135	0.0599	0.8067	1.8282	Neutral	M(91), I(8)
1300	434	0.2353	0.3486	0.2807	0.0761	0.7826	1.241	Neutral	L(98), P(1)
1303	435	0	0	0	0	1	0	Invariable	E(98)
1306	436	4.7805	0	0.8676	23.442	0	3.8357	Purifying	D(99)
1309	437	4.5154	1.0325	1.2492	2.4451	0.1179	5.5229	Neutral	M(67), T(30), I(1), V(1)
1312	438	0	0.4487	0.3568	1.3774	0.2406	1.5776	Neutral	N(81), S(18)
1315	439	3.1396	0.1504	0.7253	11.3574	0.0008	3.2066	Purifying	S(98), G(1)
1318	440	1.3467	0.4069	0.7018	1.7348	0.1878	3.1028	Neutral	I(96), V(2), T(1)
1321	441	0	0	0	0	1	0	Invariable	R(99)
1324	442	0.588	0	0.1211	3.1501	0.0759	0.5355	Purifying	H(99)
1327	443	2.045	0	0.6431	11.4049	0.0007	2.8433	Purifying	A(99)
1330	444	2.0726	0.2094	0.8345	6.2092	0.0127	3.6895	Purifying	V(98), A(1)
1333	445	0	0.4025	0.1771	1.6813	0.1947	0.783	Neutral	L(98), S(1)
1336	446	0	0	0	0	1	0	Invariable	Q(99)
1339	447	0	0	0	0	1	0	Invariable	N(99)
1342	448	0.267	0.3114	0.2869	0.0115	0.9144	1.2686	Neutral	R(98), Q(1)
1345	449	0	0	0	0	1	0	Invariable	A(99)
1348	450	0.8133	0	0.2578	4.5884	0.0322	1.1398	Purifying	A(99)
1351	451	0	0	0	0	1	0	Invariable	I(99)
1354	452	2.3625	0	0.3942	10.6327	0.0011	1.743	Purifying	D(99)
1357	453	0	0	0	0	1	0	Invariable	F(99)
1360	454	0.2981	0.3671	0.3297	0.0206	0.8858	1.4576	Neutral	L(98), S(1)
1363	455	0.389	0	0.1385	2.0608	0.1511	0.6123	Neutral	L(99)
1366	456	0.4685	0	0.2798	2.0548	0.1517	1.2371	Neutral	L(99)
1369	457	1.6429	0	0.5154	9.1618	0.0025	2.2787	Purifying	A(99)
1372	458	3.6187	0	1.1099	16.0617	0.0001	4.9071	Purifying	Q(99)
1375	459	0.3267	0	0.1147	2.0906	0.1482	0.5072	Neutral	G(99)
1378	460	1.8008	0	0.3654	9.4966	0.0021	1.6156	Purifying	H(99)
1381	461	0.3933	0	0.1204	2.3959	0.1217	0.5321	Neutral	G(99)
1384	462	3.1406	0.2133	0.8386	7.6452	0.0057	3.7074	Purifying	C(98), R(1)
1387	463	0.4424	0	0.1427	2.258	0.1329	0.6311	Neutral	Q(99)
1390	464	1.8131	0	0.3601	9.6397	0.0019	1.592	Purifying	D(99)
1393	465	2.049	0.2089	0.8283	6.1651	0.013	3.662	Purifying	V(98), M(1)
1396	466	0	0	0	0	1	0	Invariable	E(99)
1399	467	1.7259	0.1718	0.6184	5.601	0.018	2.7339	Purifying	G(98), E(1)
1402	468	0	0	0	0	1	0	Invariable	M(99)
1405	469	10.7637	0	2.0269	37.9713	0	8.9615	Purifying	C(99)
1408	470	0	0	0	0	1	0	Invariable	C(99)
1411	471	0.5838	0	0.1641	2.5351	0.1113	0.7254	Neutral	F(99)
1414	472	0.7462	0	0.1298	3.4942	0.0616	0.5737	Purifying	N(99)
1417	473	0	0	0	0	1	0	Invariable	L(99)
1420	474	0	0	0	0	1	0	Invariable	S(99)
1423	475	0	0.1595	0.1307	0.3945	0.53	0.5779	Neutral	D(98), N(1)
1426	476	11.9203	0	1.6129	45.3043	0	7.1307	Purifying	H(99)
1429	477	0	0	0	0	1	0	Invariable	S(99)
1432	478	0	0.1656	0.1222	0.6043	0.4369	0.5404	Neutral	E(98), G(1)
1435	479	0.4003	0	0.1529	1.9255	0.1653	0.676	Neutral	S(99)
1438	480	1.215	0	0.3003	5.5637	0.0183	1.3277	Purifying	I(99)
1441	481	3.0784	0	0.6119	15.9543	0.0001	2.7055	Purifying	H(99)
1444	482	0	0	0	0	1	0	Invariable	K(99)
1447	483	0.3994	1.7599	1.314	2.8236	0.0929	5.8096	Diversifying	A(86), T(13)
1450	484	4.9268	0	1.5272	23.5572	0	6.7521	Purifying	L(98)
1453	485	0.4352	0.4294	0.4319	0.0001	0.9913	1.9094	Neutral	Q(91), R(8)
1456	486	0	0.1892	0.1269	0.7978	0.3718	0.5609	Neutral	A(98), T(1)
1459	487	0.0352	0.276	0.274	0.0078	0.9294	1.2115	Neutral	M(97), L(1), T(1)
1462	488	0.9749	0	0.2499	5.4061	0.0201	1.105	Purifying	K(99)
1465	489	1.881	0.6289	0.9425	2.2241	0.1359	4.1669	Neutral	E(93), K(6)
1468	490	0	0	0	0	1	0	Invariable	H(99)
1471	491	0	0	0	0	1	0	Invariable	T(99)
1474	492	0.4749	0.5181	0.5067	0.0046	0.9461	2.2402	Neutral	E(95), Q(2), K(1)
1477	493	0.9617	0	0.249	5.358	0.0206	1.1008	Purifying	K(99)
1480	494	0	0	0	0	1	0	Invariable	I(99)
1483	495	0	1.5659	0.9649	6.7063	0.0096	4.2661	Diversifying	R(72), Q(27)
1486	496	0.8129	0.2116	0.417	1.3079	0.2528	1.8436	Neutral	V(98), L(1)
1489	497	0.8981	0.1549	0.3452	2.1943	0.1385	1.526	Neutral	E(98), K(1)
1492	498	4.6977	0.1563	0.9156	15.6972	0.0001	4.048	Purifying	D(98), N(1)
1495	499	0	0	0	0	1	0	Invariable	D(99)
1498	500	0	0	0	0	1	0	Invariable	P(99)
1501	501	0	0	0	0	1	0	Invariable	I(99)
1504	502	0.812	0.1735	0.3641	1.7081	0.1912	1.6096	Neutral	G(98), R(1)
1507	503	2.3444	0.1595	0.5295	6.4249	0.0113	2.3408	Purifying	D(98), G(1)
1510	504	0	0	0	0	1	0	Invariable	W(99)
1513	505	0.742	0	0.1871	2.7461	0.0975	0.8273	Purifying	F(99)
1516	506	1.2209	0.1864	0.5103	3.1623	0.0754	2.2563	Purifying	T(98), A(1)
1519	507	0	0	0	0	1	0	Invariable	R(99)
1522	508	0.8208	0.1861	0.3841	1.5735	0.2097	1.6982	Neutral	T(98), M(1)
1525	509	0	0	0	0	1	0	Invariable	F(99)
1528	510	1.6599	0	0.3946	8.5665	0.0034	1.7444	Purifying	G(99)
1531	511	0	3.9479	3.0457	9.5647	0.002	13.4657	Diversifying	S(38), G(31), D(28), E(1), N(1)
1534	512	4.8797	1.1676	2.6936	6.7169	0.0096	11.9088	Purifying	L(70), F(28), W(1)
1537	513	1.3379	0	0.4628	8.424	0.0037	2.0462	Purifying	G(99)
1540	514	0.8104	1.959	1.5967	1.5117	0.2189	7.0594	Neutral	G(64), R(34), K(1)
1543	515	0	0.8593	0.8507	0.0339	0.8539	3.7611	Neutral	W(97), L(2)
1546	516	0.3908	0	0.1388	2.0667	0.1505	0.6134	Neutral	L(99)
1549	517	3.9307	0	1.1784	21.085	0	5.2101	Purifying	A(99)
1552	518	0	0.1576	0.1159	0.6132	0.4336	0.5123	Neutral	K(98), R(1)
1555	519	5.2254	0	1.2021	25.9659	0	5.3146	Purifying	G(99)
1558	520	0	0.1853	0.1532	0.6411	0.4233	0.6774	Neutral	V(98), F(1)
1561	521	0	0	0	0	1	0	Invariable	K(99)
1564	522	0	0.187	0.127	0.7708	0.38	0.5613	Neutral	T(98), K(1)
1567	523	1.9722	0	1.1787	8.6028	0.0034	5.2113	Purifying	L(99)
1570	524	0.9946	0.6727	0.8583	0.2091	0.6474	3.7947	Neutral	L(96), M(3)
1573	525	0.7368	1.038	0.9582	0.0995	0.7524	4.2366	Neutral	F(97), A(2)
1576	526	3.1105	1.1883	1.8515	3.0841	0.0791	8.1857	Purifying	A(87), V(12)
1579	527	0.314	0	0.1774	1.1358	0.2865	0.7843	Neutral	L(99)
1582	528	0.5607	1.3386	1.1163	0.78	0.3771	4.9354	Neutral	L(91), F(8)
1585	529	0.3892	0	0.136	2.101	0.1472	0.6014	Neutral	V(99)
1588	530	0	0.1423	0.1259	0.22	0.6391	0.5564	Neutral	I(97), M(1)
1591	531	0.386	1.0679	0.8264	1.0281	0.3106	3.6536	Neutral	V(84), A(12), I(3)
1594	532	2.295	0	0.4991	9.0423	0.0026	2.2066	Purifying	C(99)
1597	533	0.8474	0	0.5268	3.7773	0.052	2.3293	Purifying	L(99)
1600	534	0.3004	0	0.1643	1.1946	0.2744	0.7263	Neutral	L(99)
1603	535	0	0	0	0	1	0	Invariable	A(99)
1606	536	0.4394	0	0.1346	2.3614	0.1244	0.5949	Neutral	I(99)
1609	537	0.5943	0.2009	0.301	0.5573	0.4554	1.3306	Neutral	I(94), V(5)
1612	538	0	0	0	0	1	0	Invariable	P(99)
1615	539	0	0	0	0	1	0	Invariable	C(99)
1618	540	0	0.89	0.7737	1.6436	0.1998	3.4208	Neutral	I(84), V(11), L(4)
1621	541	2.2823	0	0.6822	11.9791	0.0005	3.0161	Purifying	I(99)
1624	542	0.4733	0	0.1242	2.6738	0.102	0.5491	Neutral	K(99)
1627	543	0	0.209	0.1535	0.6164	0.4324	0.6788	Neutral	C(98), Y(1)
1630	544	7.984	0.2322	2.0502	23.4849	0	9.0645	Purifying	F(98), L(1)
1633	545	0.4749	0	0.1556	2.2198	0.1363	0.6882	Neutral	Q(99)
1636	546	0.752	0	0.131	3.4842	0.062	0.5792	Purifying	D(99)
1639	547	2.2911	0	0.499	9.0366	0.0026	2.2064	Purifying	C(99)
1642	548	0.206	0	0.1293	0.928	0.3354	0.5716	Neutral	L(99)
1645	549	1.2165	0.9145	1.0458	0.1191	0.7301	4.6235	Neutral	S(93), L(6)
1648	550	0.7693	0	0.2333	4.7483	0.0293	1.0313	Purifying	R(99)
1651	551	1.3274	0.5641	0.8395	1.2487	0.2638	3.7115	Neutral	T(97), P(1), V(1)
1654	552	0	0.5553	0.5517	0.0452	0.8317	2.4392	Neutral	M(96), A(3)
1657	553	0	2.0325	1.5854	4.8197	0.0281	7.0091	Diversifying	Y(60), N(38), D(1)
1660	554	0.4766	0	0.1555	2.2272	0.1356	0.6877	Neutral	Q(99)
1663	555	2.9859	0.2475	0.926	6.5613	0.0104	4.0939	Purifying	F(98), L(1)
1666	556	0	0	0	0	1	0	Invariable	M(99)
1669	557	3.7888	0	0.6446	17.3701	0	2.8499	Purifying	D(99)
1672	558	2.6576	0.4658	0.9623	5.6542	0.0174	4.2545	Purifying	E(78), D(21)
1675	559	1.1859	0	0.3664	7.0268	0.008	1.62	Purifying	R(99)
1678	560	2.3732	0.1416	0.381	5.3266	0.021	1.6844	Purifying	I(98), T(1)
1681	561	1.1992	1.3982	1.336	0.0531	0.8177	5.9069	Neutral	R(88), K(6), G(2), S(2), W(1)
1684	562	0.742	0	0.1691	2.9483	0.086	0.7477	Purifying	Y(99)
1687	563	2.3087	0.1626	0.537	6.2595	0.0124	2.374	Purifying	H(98), Y(1)
1690	564	0.3779	0.8715	0.7164	0.6815	0.4091	3.1673	Neutral	R(95), A(2), K(2)
1693	565	0	1.6704	1.2445	1.8741	0.171	5.502	Neutral	I(95), E(2), V(2)
1696	566	0.6024	0.9913	0.9085	0.2321	0.63	4.0167	Neutral	R(76), M(21), Y(1)
1699	567	1.5312	0.1692	0.5071	4.3438	0.0371	2.2418	Purifying	E(96), K(1)
1702	568	2.4767	0.9492	1.4343	1.9859	0.1588	6.3413	Neutral	Q(93), R(4), K(1)
1705	569	0.2373	0.3529	0.2834	0.0759	0.783	1.253	Neutral	L(97), P(1)
